# Supplementary material for: Ten-Year Persistence of Biologic Drugs in Psoriasis and Its Relationship with Pharmacogenetic Biomarkers
Source: Biomedicines. 2024 Dec 24;13(1):5. doi: 10.3390/biomedicines13010005 (PMC11762171; doi:10.3390/biomedicines13010005)
Supplement: Supplementary file 1 [file biomedicines-13-00005-s001.zip]

Archive with 1 entries (1 files):
- biomedicines-3391984-supplementary.pdf
